# Supplementary material for: Patient-derived scaffolds representing breast cancer microenvironments influence chemotherapy responses in adapted cancer cells consistent with clinical features
Source: J Transl Med. 2023 Dec 20;21:924. doi: 10.1186/s12967-023-04806-z (PMC10734148; doi:10.1186/s12967-023-04806-z)
Supplement: Supplementary file 2 — Additional file 2: Table S1. Patient and clinico-pathological characteristics of the cohort used for creating patient-derived scaffold cultures with MCF7 or MDA-MB-231. Table S2. Primer list. Table S3. P-values of the Pearson correlation analyses between the drug fingerprints for each gene in the individual MCF7 PDSs treated with 5-FU and plotted Fig. 3C. Table S4. P-values of the Pearson correlation analyses between the drug fingerprints for each gene in the individual MCF7 PDSs treated with DOX and plotted in Fig. 3D. Table S5. P-values of the Pearson correlation analyses between the drug fingerprints for each gene in the individual MCF7 PDSs 5-FU versus DOX and plotted in Fig. 3E. Table S6. Median values and P-values of Mann–Whitney U comparison between gene expression in MCF7 patient-derived scaffolds and clinical parameters. Table S7. Univariate and multivariable cox-regression analyses of gene expression data from MCF7 cells grown in the patient-derived scaffolds following treatment with 5-fluorouracil or doxorubicin. Table S8. Log-rank tests of the Kaplan–Meier plots illustrating disease free survival in patient-derived scaffolds cultured with MCF7 and treated with 5-fluorouracil and doxorubicin. Table S9. P-values the Pearson correlation analyses between the drug fingerprints for each gene in the individual MDA-MB-231 PDSs 5-FU versus DOX and plotted in Fig. 5B. Table S10. P-values of the Pearson correlation analyses between the MCF7 and MDA-MB-231 drug fingerprints for each gene in the individual PDSs treated with 5-FU (top) or DOX (bottom) and plotted in Fig. S6C. Table S11. Median values and P-values of Mann–Whitney U comparison between gene expression in MDA-MB-231 patient-derived scaffolds and clinical parameters. Table S12. Univariate and multivariable cox-regression analyses in patient-derived scaffolds cultured with MDA-MB-231 following treatment with 5-fluorouracil and doxorubicin. Table S13. Table with P-values from log-rank tests of the Kaplan Mei [file 12967_2023_4806_MOESM2_ESM.xlsx]

## Sheet: Additional table 1
	Patient-derived scaffold cultures
	MCF7	MDA-MB-231
Number of patients, n	64	72
Age at diagnosis, years
Median (range)	63 (27-84)	62 (27-86)
Menopausal status, n (%)
Premenopausal	16 (25)	21 (29.2)
Postmenopausal	45 (70.3)	46 (63.9)
Unknown	3 (4.7)	5 (6.9)
Surgery, n (%)
Partial mastectomy	11 (17.2)	14 (19.4)
Total mastectomy	53 (82.8)	58 (80.6)
Estrogen receptor, n (%)
Negative	9 (14.1)	12 (16.7)
Positive	54 (84.4)	59 (81.9)
Unknown	1 (1.5)	1 (1.4)
Progesterone receptor, n (%)
Negative	19 (29.7)	21 (29.2)
Positive	44 (68.8)	49 (68.0)
Unknown	1 (1.5)	2 (2.8)
Histological grade, n (%)
I-II	35 (54.7)	42 (58.4)
III	28 (43.8)	29 (40.2)
Unknown	1 (1.5)	1 (1.4)
Tumor size, mm
Median (range)	35 (6-90)	30 (6-90)
Cancer type, n (%)
Ductal	47 (73.4)	53 (73.6)
Lobular	13 (20.3)	13 (18.1)
Other	4 (6.3)	5 (6.9)
Unknown	0 (0)	1 (1.4)
Lymph node metastasis, n (%)
No	23 (35.9)	24 (33.3)
Yes	33 (51.6)	37 (51.4)
Unknown	8 (12.5)	11 (15.3)
Disease free survival, n (%)
No recurrence, alive or death by other cause	22 (34.4)	27 (37.5)
Recurrence or death by cancer	33 (51.6)	34 (47.2)
Unknown	9 (14)	11 (15.3)
Follow up, months
Median (range)	84 (5-192)	80 (1-200)

## Sheet: Additional table 2
Gene	Official Name	Category	Ensembl Gene ID	Forward Primer [5'-3']	Reverse Primer [5'-3']
ABCG2	ATP-binding cassette, sub-family G (WHITE), member 2	CSC / Multidrug resistance	ENSG00000118777	GGTGGAGGCAAATCTTCGTTA	GAGTGCCCATCACAACATCA
ALDH1A3	Aldehyde dehydrogenase 1 family, member A3	CSC	ENSG00000184254	AAAAAGAGCGAATAGCACCG	GCATAGAGGGCGTTGTAGCA
CASP9	Caspase 9	Apoptosis	ENSG00000132906.13	GGTGATGTCGGTGCTCTTGA	TTTCTTGGCAGTCAGGTCGC
CCNA2	Cyclin A2	Proliferation	ENSG00000145386	AAGACGAGACGGGTTGC	GGCTGTTTACTGTTTGCTTTCC
CCNB2	Cyclin B2	Proliferation	ENST00000288207	CGACCCTTGCCACTACACTT	TGACTTCCAATACTTCATTCTCTG
CD24	CD24 molecule	Epithelial / Differentiation	ENSG00000272398	GCTCCTACCCACGCAGATT	GGTGGTGGCATTAGTTGGAT
CD44	CD44 molecule (Indian blood group)	CSC	ENSG00000026508	GAAGAAGGTGTGGGCAGAAGA	ACCATTTCCTGAGACTTGCTG
CDH2	Cadherin 2, type 1, N-cadherin (neuronal)	EMT / metastasis	ENSG00000170558	CATTATCAACCCCATCTCGG	ACTGTCCCATTCCAAACCTG
EIF1	Eukaryotic translation initiation factor 1	Housekeeping / other	ENSG00000173812	TCGTATGTCCGCTATCCAGA	TAAGGGTCTTCCTGCCGTTT
EPCAM	Epithelial cell adhesion molecule	Epithelial / Differentiation	ENSG00000119888	CAGGAAGAATGTGTCTGTGAAAACT	TTCATTTCTGCCTTCATCACC
ERBB2	Erb-b2 receptor tyrosine kinase 2	Chemotherapy resistance/ Proliferation	ENST00000406381	GGCACAGTCTACAAGGGCA	ATTTCTTTGTTGGCTTTGGG
ESR1	Estrogen receptor 1	Differentiation	ENST00000443427	TGACTATGCTTCAGGCTACCAT	ACCTTTCATCATTCCCACTTC
FOSL1	FOS-like antigen 1	EMT / metastasis	ENSG00000175592	GCAGGCGGAGACTGACAA	GGGGAAAGGGAGATACAAGG
GAPDH	Glyceraldehyde-3-phosphate dehydrogenase	Housekeeping / other	ENSG00000111640	AGTCAGCCGCATCTTCTTTT	CGCCCAATACGACCAAAT
LGALS3	Galectin 3	CSC	ENSG00000131981	CAGCACCTCCTCGCCA	TTCCAGACCCAGATAACGCAT
MALAT1	Metastasis associated lung adenocarcinoma transcript 1	CSC / Metastasis	ENSG00000251562	CGACGAGTTGTGCTGCTATC	TCCTCCAAACCCCAAGACCA
MKI67	Antigen identified by monoclonal antibody Ki-67	Proliferation	ENSG00000148773	TGGGTCTGTTATTGATGAGCC	CATCAGGGTCAGAAGAGAAGC
MYH9	Myosin heavy chain 9	CSC	ENSG00000100345	GGTGCCTTCCGACAAGAGTG	AATAGGTGTAGATGAGCCCTGAGT
NANOG	Nanog homeobox	Pluripotency	ENSG00000111704	CCTATGCCTGTGATTTGTGG	AAGTGGGTTGTTTGCCTTTG
NEAT1	Nuclear paraspeckle assembly transcript 1	Pluripotency	ENSG00000245532	GCCTTCTTGTGCGTTTCTCG	CCCTCCCAGCGTTTAGC
POU5F1	POU class 5 homeobox 1	Pluripotency	ENSG00000204531	CGAAAGAGAAAGCGAACCAG	AACCACACTCGGACCACATC
RPS10	Ribosomal protein S10	Housekeeping / other	ENSG00000124614	AGCCGCAGAGATGTTGATG	CCTCGGGACTTGAGAGACTG
RPS26	Ribosomal protein S26	Housekeeping / other	ENSG00000197728	GATGCGTGCCCAAGGAC	CAGGTCTAAATCGGGGTGG
SLUG	Snail family zinc finger 2	EMT / metastasis	ENSG00000019549	GCCAAACTACAGCGAACTGG	AGGAGGTGTCAGATGGAGGA
SNAI1	Snail family zinc finger 1	EMT / metastasis	ENSG00000124216	TAATCCAGAGTTTACCTTCCAGCA	AGCCTTTCCCACTGTCCTCA
SOX2	SRY (sex determining region Y)-box 2	Pluripotency	ENSG00000181449	ACACCAATCCCATCCACACT	CCTCCCCAGGTTTTCTCTGT
TWIST	Twist family bHLH transcription factor 1	EMT / metastasis	ENST00000242261	GGACAGTGATTCCCAGACGG	CATAGTGATGCCTTTCCTTTCAG
VIM	Vimentin	EMT / metastasis	ENSG00000026025	CAGATGCGTGAAATGGAAGA	TGGAAGAGGCAGAGAAATCC
YWHAZ	Tyrosine 3-monooxygenase/tryptophan 5-monooxygenase activation protein, zeta	Housekeeping / other	ENSG00000164924	ACGCCTCACTCCCGTTT	CTGGATGTTCTGCTGGCTC
DNA Spike II	TATAA Universal DNA Spike II	Quality control	NA	NA	NA

## Sheet: Additional table 3
		MCF7 5-fluorouracil
		EPCAM	CD24	ESR1	VIM	SNAI1	SLUG	FOSL1	CDH2	TWIST	MKI67	CCNA2	CCNB2	NANOG	POU5F1	SOX2	NEAT1	CD44	ALDH1A3	ABCG2	ERBB2	CASP9	LGALS3	MALAT1	MYH9
MCF7 5-fluorouracil	EPCAM		2.06864e-20	9.69285e-09	0.409948	0.0296915	0.194294	0.00196831	0.115657	0.592682	0.211236	0.0563969	0.171347	0.00114361	0.000160957	0.00153775	0.004961	0.0248468	0.0124408	0.00315585	0.0262985	0.148498	0.0437423	0.0799018	0.47137
	CD24	2.06864e-20		1.13994e-12	0.787205	0.112144	0.485286	0.00332943	0.00276145	0.353744	0.108611	0.0581939	0.210572	0.00314417	0.00039339	0.014799	0.000951332	0.0487312	0.0309284	0.0102722	0.0132113	0.0654687	0.0100035	0.0181986	0.447358
	ESR1	9.69285e-09	1.13994e-12		0.662955	0.00493218	0.725989	0.0197818	0.00669894	0.876425	0.0894276	0.0868282	0.426141	0.000132027	1.57316e-06	0.162818	7.30102e-05	0.192214	0.0130699	0.0153204	1.38482e-05	0.00347035	0.0130735	0.00107161	0.0979526
	VIM	0.409948	0.787205	0.662955		0.000476909	1.34551e-11	7.98582e-05	0.916345	0.661588	2.76822e-07	0.262959	0.502376	0.56908	0.498244	0.00082495	0.140042	0.318796	0.506983	0.227349	0.368038	0.405471	0.326984	0.687723	0.59392
	SNAI1	0.0296915	0.112144	0.00493218	0.000476909		4.7278e-05	1.21714e-11	0.03506	0.0316898	5.54483e-08	0.000516483	0.282488	0.000155801	7.53287e-11	0.403564	0.000413914	0.0536387	0.00012291	0.00145539	0.000109538	0.00362135	0.0711438	0.000432335	0.000174838
	SLUG	0.194294	0.485286	0.725989	1.34551e-11	4.7278e-05		8.14545e-06	0.613536	0.861585	0.000101564	0.828124	0.239256	0.569827	0.28659	0.0143709	0.997851	0.584613	0.366892	0.660559	0.673648	0.336114	0.93489	0.856213	0.73708
	FOSL1	0.00196831	0.00332943	0.0197818	7.98582e-05	1.21714e-11	8.14545e-06		0.0878859	0.268371	5.62175e-13	0.00565478	0.774659	0.00340793	1.97114e-05	0.0967607	0.00116802	0.00773944	0.0046721	0.00150941	0.00452437	0.00929587	0.00561046	0.000207876	0.0090013
	CDH2	0.115657	0.00276145	0.00669894	0.916345	0.03506	0.613536	0.0878859		0.354126	0.897415	0.011521	0.273458	0.334747	0.0309767	0.288565	0.62993	0.259564	0.0168752	0.103629	0.00527755	0.0171999	0.00228271	0.000916657	0.000671213
	TWIST	0.592682	0.353744	0.876425	0.661588	0.0316898	0.861585	0.268371	0.354126		0.403741	0.507109	0.399605	0.792044	0.711067	0.0626835	0.425494	0.696642	0.821129	0.905952	0.209772	0.526284	0.337226	0.782013	0.324843
	MKI67	0.211236	0.108611	0.0894276	2.76822e-07	5.54483e-08	0.000101564	5.62175e-13	0.897415	0.403741		0.0855018	0.565425	0.0167211	0.00284055	0.129134	0.000105527	0.319397	0.0877944	0.0196964	0.0974935	0.0449885	0.49411	0.036636	0.112244
	CCNA2	0.0563969	0.0581939	0.0868282	0.262959	0.000516483	0.828124	0.00565478	0.011521	0.507109	0.0855018		1.70012e-06	0.00187319	3.89382e-05	0.037714	8.86637e-05	1.30832e-08	7.03164e-09	1.1979e-06	2.81488e-06	2.64413e-06	1.79317e-07	1.62661e-09	1.57914e-07
	CCNB2	0.171347	0.210572	0.426141	0.502376	0.282488	0.239256	0.774659	0.273458	0.399605	0.565425	1.70012e-06		0.396147	0.910223	0.00124287	0.263503	3.47839e-05	0.0200189	0.0070536	0.407356	0.136519	0.00892615	0.07808	0.0275344
	NANOG	0.00114361	0.00314417	0.000132027	0.56908	0.000155801	0.569827	0.00340793	0.334747	0.792044	0.0167211	0.00187319	0.396147		2.26426e-11	0.00396496	8.27427e-07	0.0163353	0.00527422	4.5052e-05	2.09164e-06	0.000385051	0.000794889	9.12737e-07	4.81354e-05
	POU5F1	0.000160957	0.00039339	1.57316e-06	0.498244	7.53287e-11	0.28659	1.97114e-05	0.0309767	0.711067	0.00284055	3.89382e-05	0.910223	2.26426e-11		0.128139	1.16092e-06	0.00484843	0.000132301	1.04786e-05	8.77628e-09	3.50287e-05	7.38273e-05	2.60099e-08	1.21772e-05
	SOX2	0.00153775	0.014799	0.162818	0.00082495	0.403564	0.0143709	0.0967607	0.288565	0.0626835	0.129134	0.037714	0.00124287	0.00396496	0.128139		0.00030769	0.142478	0.657165	0.0320708	0.702244	0.718165	0.204527	0.426577	0.697041
	NEAT1	0.004961	0.000951332	7.30102e-05	0.140042	0.000413914	0.997851	0.00116802	0.62993	0.425494	0.000105527	8.86637e-05	0.263503	8.27427e-07	1.16092e-06	0.00030769		0.00120528	0.00283718	3.6345e-05	8.95918e-06	0.000115411	0.000454596	1.90873e-06	0.00113312
	CD44	0.0248468	0.0487312	0.192214	0.318796	0.0536387	0.584613	0.00773944	0.259564	0.696642	0.319397	1.30832e-08	3.47839e-05	0.0163353	0.00484843	0.142478	0.00120528		1.5199e-08	7.14974e-08	6.11876e-05	9.52225e-05	7.52064e-07	4.97287e-07	0.000125911
	ALDH1A3	0.0124408	0.0309284	0.0130699	0.506983	0.00012291	0.366892	0.0046721	0.0168752	0.821129	0.0877944	7.03164e-09	0.0200189	0.00527422	0.000132301	0.657165	0.00283718	1.5199e-08		2.17891e-10	8.63855e-06	1.47991e-05	7.27405e-05	2.53111e-06	3.543e-07
	ABCG2	0.00315585	0.0102722	0.0153204	0.227349	0.00145539	0.660559	0.00150941	0.103629	0.905952	0.0196964	1.1979e-06	0.0070536	4.5052e-05	1.04786e-05	0.0320708	3.6345e-05	7.14974e-08	2.17891e-10		1.6472e-07	5.69646e-08	1.23008e-07	5.27688e-09	2.30393e-06
	ERBB2	0.0262985	0.0132113	1.38482e-05	0.368038	0.000109538	0.673648	0.00452437	0.00527755	0.209772	0.0974935	2.81488e-06	0.407356	2.09164e-06	8.77628e-09	0.702244	8.95918e-06	6.11876e-05	8.63855e-06	1.6472e-07		5.82576e-12	8.09328e-06	1.46276e-11	1.26854e-08
	CASP9	0.148498	0.0654687	0.00347035	0.405471	0.00362135	0.336114	0.00929587	0.0171999	0.526284	0.0449885	2.64413e-06	0.136519	0.000385051	3.50287e-05	0.718165	0.000115411	9.52225e-05	1.47991e-05	5.69646e-08	5.82576e-12		6.47186e-07	1.8324e-11	3.42688e-06
	LGALS3	0.0437423	0.0100035	0.0130735	0.326984	0.0711438	0.93489	0.00561046	0.00228271	0.337226	0.49411	1.79317e-07	0.00892615	0.000794889	7.38273e-05	0.204527	0.000454596	7.52064e-07	7.27405e-05	1.23008e-07	8.09328e-06	6.47186e-07		5.20086e-18	9.06206e-09
	MALAT1	0.0799018	0.0181986	0.00107161	0.687723	0.000432335	0.856213	0.000207876	0.000916657	0.782013	0.036636	1.62661e-09	0.07808	9.12737e-07	2.60099e-08	0.426577	1.90873e-06	4.97287e-07	2.53111e-06	5.27688e-09	1.46276e-11	1.8324e-11	5.20086e-18		5.84158e-14
	MYH9	0.47137	0.447358	0.0979526	0.59392	0.000174838	0.73708	0.0090013	0.000671213	0.324843	0.112244	1.57914e-07	0.0275344	4.81354e-05	1.21772e-05	0.697041	0.00113312	0.000125911	3.543e-07	2.30393e-06	1.26854e-08	3.42688e-06	9.06206e-09	5.84158e-14

## Sheet: Additional table 4
		MCF7 doxorubicin
		EPCAM	CD24	ESR1	VIM	SNAI1	SLUG	FOSL1	CDH2	TWIST	MKI67	CCNA2	CCNB2	NANOG	POU5F1	SOX2	NEAT1	CD44	ALDH1A3	ABCG2	ERBB2	CASP9	LGALS3	MALAT1	MYH9
MCF7 doxorubicin	EPCAM		9.58292e-12	9.77812e-07	0.242114	0.133234	0.281198	0.258465	0.365279	0.278033	0.0637953	0.46063	0.812966	0.534349	0.23151	0.00658301	0.0240429	0.225944	0.0017826	0.307992	0.207276	0.208554	0.388587	0.528815	0.993595
	CD24	9.58292e-12		7.37923e-05	0.387436	0.159376	0.561705	0.1397	0.324338	0.683252	0.0478084	0.207585	0.967088	0.127998	0.111675	0.0142365	0.000651433	0.00832641	1.87432e-05	0.401346	0.0393032	0.05918	0.0872188	0.0282305	0.916285
	ESR1	9.77812e-07	7.37923e-05		0.157564	0.250797	0.620431	0.603355	0.354496	0.0289485	0.0460295	0.648171	0.235081	0.533983	0.235918	0.652222	0.0345351	0.307992	0.131953	0.751704	0.0126535	0.0257883	0.0264305	0.110728	0.295692
	VIM	0.242114	0.387436	0.157564		0.00626363	0.495232	0.016492	0.639046	0.53545	0.00740959	0.228689	0.968948	0.922213	0.0885831	0.0774764	0.922064	0.760791	0.193391	0.274351	0.442658	0.716222	0.923548	0.609498	0.424984
	SNAI1	0.133234	0.159376	0.250797	0.00626363		0.0166748	1.11006e-06	0.890998	0.298667	4.52559e-09	0.0170229	0.0321904	0.720842	0.000301942	0.235318	0.00942196	0.00248481	2.11328e-05	0.085581	3.00353e-05	0.0333221	0.0867584	0.00193257	0.000148209
	SLUG	0.281198	0.561705	0.620431	0.495232	0.0166748		0.0698471	0.623076	0.43954	0.303442	0.96426	0.215659	0.706332	0.288754	0.432129	0.799516	0.42476	0.127474	0.813981	0.594296	0.296473	0.383939	0.367581	0.291943
	FOSL1	0.258465	0.1397	0.603355	0.016492	1.11006e-06	0.0698471		0.656274	0.322203	1.48716e-07	0.0134811	0.794035	0.277877	0.0632182	0.421297	0.00642192	0.00258811	0.00291652	0.309706	0.050494	0.307107	0.130481	0.00571442	0.022531
	CDH2	0.365279	0.324338	0.354496	0.639046	0.890998	0.623076	0.656274		0.0336486	0.662367	0.00260633	0.0285434	0.0786273	0.144814	0.939282	0.778803	0.427282	0.790872	0.220356	0.112366	0.50779	0.187845	0.269084	0.0186452
	TWIST	0.278033	0.683252	0.0289485	0.53545	0.298667	0.43954	0.322203	0.0336486		0.468434	0.0675865	0.000267889	0.285271	0.647633	0.0353675	0.0950031	0.281688	0.551635	0.284625	0.525184	0.308306	0.196478	0.309525	0.665213
	MKI67	0.0637953	0.0478084	0.0460295	0.00740959	4.52559e-09	0.303442	1.48716e-07	0.662367	0.468434		0.0344212	0.807463	0.506223	0.04661	0.0731168	0.0102651	0.172444	0.0372329	0.0391906	0.0641836	0.423899	0.60009	0.288926	0.0304802
	CCNA2	0.46063	0.207585	0.648171	0.228689	0.0170229	0.96426	0.0134811	0.00260633	0.0675865	0.0344212		0.00120322	0.000878819	0.0224704	0.222656	0.00195109	6.62277e-07	0.000155827	0.000345288	3.45489e-06	0.00258989	5.92324e-06	1.76238e-05	4.27739e-07
	CCNB2	0.812966	0.967088	0.235081	0.968948	0.0321904	0.215659	0.794035	0.0285434	0.000267889	0.807463	0.00120322		0.121249	0.403256	0.0390248	0.902074	0.0635071	0.745328	0.0308732	0.658018	0.338573	0.110935	0.762509	0.399236
	NANOG	0.534349	0.127998	0.533983	0.922213	0.720842	0.706332	0.277877	0.0786273	0.285271	0.506223	0.000878819	0.121249		0.90755	0.153447	0.113944	0.182539	0.00662793	0.0361114	0.244568	0.236357	0.0137272	0.103828	0.0841103
	POU5F1	0.23151	0.111675	0.235918	0.0885831	0.000301942	0.288754	0.0632182	0.144814	0.647633	0.04661	0.0224704	0.403256	0.90755		0.174639	0.00367357	0.000238638	0.0349782	0.0319526	0.00922246	0.0896425	0.0207465	0.0016893	0.00216201
	SOX2	0.00658301	0.0142365	0.652222	0.0774764	0.235318	0.432129	0.421297	0.939282	0.0353675	0.0731168	0.222656	0.0390248	0.153447	0.174639		0.0194726	0.0847343	0.164547	0.209174	0.790867	0.922659	0.110987	0.593207	0.447607
	NEAT1	0.0240429	0.000651433	0.0345351	0.922064	0.00942196	0.799516	0.00642192	0.778803	0.0950031	0.0102651	0.00195109	0.902074	0.113944	0.00367357	0.0194726		3.20884e-07	4.25119e-05	0.0101092	6.54449e-05	0.0588264	0.000207331	4.52431e-08	0.000395649
	CD44	0.225944	0.00832641	0.307992	0.760791	0.00248481	0.42476	0.00258811	0.427282	0.281688	0.172444	6.62277e-07	0.0635071	0.182539	0.000238638	0.0847343	3.20884e-07		3.87518e-07	0.000977139	7.13696e-06	2.70168e-05	1.3808e-07	1.43284e-09	3.42231e-06
	ALDH1A3	0.0017826	1.87432e-05	0.131953	0.193391	2.11328e-05	0.127474	0.00291652	0.790872	0.551635	0.0372329	0.000155827	0.745328	0.00662793	0.0349782	0.164547	4.25119e-05	3.87518e-07		0.0126391	6.67296e-05	0.00242255	0.00160598	0.000218533	0.00386784
	ABCG2	0.307992	0.401346	0.751704	0.274351	0.085581	0.813981	0.309706	0.220356	0.284625	0.0391906	0.000345288	0.0308732	0.0361114	0.0319526	0.209174	0.0101092	0.000977139	0.0126391		0.000619971	0.1643	0.00270668	0.0357998	0.000528311
	ERBB2	0.207276	0.0393032	0.0126535	0.442658	3.00353e-05	0.594296	0.050494	0.112366	0.525184	0.0641836	3.45489e-06	0.658018	0.244568	0.00922246	0.790867	6.54449e-05	7.13696e-06	6.67296e-05	0.000619971		1.78901e-06	4.80927e-05	3.78766e-10	3.88299e-10
	CASP9	0.208554	0.05918	0.0257883	0.716222	0.0333221	0.296473	0.307107	0.50779	0.308306	0.423899	0.00258989	0.338573	0.236357	0.0896425	0.922659	0.0588264	2.70168e-05	0.00242255	0.1643	1.78901e-06		7.53532e-05	0.000149549	0.00965745
	LGALS3	0.388587	0.0872188	0.0264305	0.923548	0.0867584	0.383939	0.130481	0.187845	0.196478	0.60009	5.92324e-06	0.110935	0.0137272	0.0207465	0.110987	0.000207331	1.3808e-07	0.00160598	0.00270668	4.80927e-05	7.53532e-05		3.45926e-11	4.51907e-06
	MALAT1	0.528815	0.0282305	0.110728	0.609498	0.00193257	0.367581	0.00571442	0.269084	0.309525	0.288926	1.76238e-05	0.762509	0.103828	0.0016893	0.593207	4.52431e-08	1.43284e-09	0.000218533	0.0357998	3.78766e-10	0.000149549	3.45926e-11		7.35319e-12
	MYH9	0.993595	0.916285	0.295692	0.424984	0.000148209	0.291943	0.022531	0.0186452	0.665213	0.0304802	4.27739e-07	0.399236	0.0841103	0.00216201	0.447607	0.000395649	3.42231e-06	0.00386784	0.000528311	3.88299e-10	0.00965745	4.51907e-06	7.35319e-12

## Sheet: Additional table 5
		MCF7 5-fluorouracil
		EPCAM	CD24	ESR1	VIM	SNAI1	SLUG	FOSL1	CDH2	TWIST	MKI67	CCNA2	CCNB2	NANOG	POU5F1	SOX2	NEAT1	CD44	ALDH1A3	ABCG2	ERBB2	CASP9	LGALS3	MALAT1	MYH9
MCF7 doxorubicin	EPCAM	2.95135e-14	4.61674e-08	6.67142e-05	0.55602	0.0929394	0.0844973	0.131894	0.548761	0.868605	0.615523	0.910805	0.423032	0.0206055	0.00947779	0.0463486	0.303697	0.574152	0.343702	0.520621	0.810507	0.617241	0.834341	0.843672	0.291423
	CD24	9.48638e-11	6.21024e-11	3.01067e-06	0.487187	0.295948	0.0551385	0.0207543	0.311697	0.244189	0.385244	0.57889	0.998064	0.0639218	0.0406409	0.00626363	0.0951139	0.220709	0.318155	0.245505	0.225488	0.965822	0.446927	0.484574	0.387132
	ESR1	7.7263e-07	4.41886e-05	1.30098e-08	0.561573	0.266378	0.526122	0.410183	0.295348	0.212862	0.367151	0.763082	0.559189	0.00390952	0.00227573	0.449859	0.0572214	0.566137	0.236213	0.135335	0.0339346	0.145477	0.119741	0.116763	0.664133
	VIM	0.434984	0.891658	0.809197	0.000120276	0.00374635	0.000132334	0.0905155	0.563476	0.279378	0.00981807	0.927107	0.703971	0.0678984	0.250394	0.0243539	0.281646	0.262869	0.877872	0.940321	0.54601	0.45662	0.173292	0.254794	0.891584
	SNAI1	0.346789	0.964708	0.334165	5.26164e-06	4.23822e-10	6.04301e-06	8.09434e-06	0.759951	0.132689	4.71092e-05	0.292383	0.0642776	0.093682	0.00095725	0.446146	0.0724895	0.313685	0.057895	0.0826329	0.13304	0.321262	0.716787	0.348499	0.24954
	SLUG	0.920434	0.456249	0.712036	0.0604848	0.0210972	0.00887925	0.0600117	0.525138	0.472021	0.0768735	0.610679	0.030604	0.969022	0.195758	0.608318	0.894093	0.714407	0.596703	0.61779	0.966196	0.995829	0.45881	0.613408	0.415818
	FOSL1	0.314685	0.97215	0.536201	2.094e-05	7.73966e-06	6.04301e-06	3.70311e-09	0.771362	0.71051	1.61547e-06	0.521353	0.225421	0.0701338	0.0439542	0.0984062	0.0618089	0.543518	0.767217	0.381786	0.471568	0.68146	0.484851	0.107708	0.28618
	CDH2	0.126943	0.0466749	0.035661	0.828511	0.311968	0.764225	0.471679	0.00276923	0.443904	0.763495	0.39306	0.614368	0.145583	0.105732	0.43855	0.499396	0.235306	0.351361	0.83843	0.264674	0.432547	0.365079	0.436735	0.158301
	TWIST	0.865736	0.801246	0.42122	0.40499	0.405692	0.316782	0.0988313	0.250629	0.0126164	0.233031	0.0341279	0.0485411	0.590457	0.406442	0.0077975	0.0458905	0.175651	0.0768232	0.321834	0.771071	0.365794	0.120972	0.0839234	0.0520093
	MKI67	0.00885639	0.0260383	0.0807189	4.4851e-07	2.33548e-07	9.37514e-06	1.04019e-09	0.76736	0.937202	3.0761e-12	0.474107	0.267849	0.0563237	0.0113637	0.0597202	0.00397216	0.575301	0.120103	0.04888	0.31624	0.766633	0.776508	0.586315	0.580558
	CCNA2	0.175468	0.550754	0.958755	0.0838731	0.0440906	0.658838	0.125201	0.308896	0.472942	0.422939	0.000946637	0.00130027	0.0216409	0.0471938	0.00564818	0.0100659	0.000104342	0.027244	0.0109945	0.0585916	0.37031	0.0513508	0.0916912	0.0123324
	CCNB2	0.300065	0.370282	0.626776	0.554005	0.624327	0.811085	0.998808	0.757669	0.821892	0.8636	0.00474398	2.00644e-08	0.351423	0.86787	0.00400404	0.875219	0.0197507	0.166574	0.147303	0.882293	0.912577	0.219207	0.579302	0.0542215
	NANOG	0.424548	0.512125	0.901778	0.500585	0.824584	0.260709	0.89572	0.565761	0.898527	0.996425	0.246426	0.748304	0.343775	0.767075	0.302643	0.463027	0.160846	0.716225	0.285154	0.317703	0.730295	0.125229	0.269566	0.309525
	POU5F1	0.268991	0.189765	0.0592194	0.0473879	0.00120286	0.260635	0.0261201	0.0401058	0.929631	0.042177	0.141977	0.408586	0.00873926	0.000737306	0.438217	0.305664	0.137041	0.117695	0.190544	0.210223	0.193244	0.288582	0.100919	0.0188366
	SOX2	0.0445286	0.0416945	0.388374	0.0585625	0.0199033	0.0148207	0.0324799	0.979446	0.751565	0.0589185	0.0173611	0.301503	0.0145286	0.020225	0.000336043	0.182763	0.157114	0.0158018	0.0727786	0.879202	0.845434	0.163499	0.2272	0.20459
	NEAT1	0.0141348	0.015042	0.0110541	0.325202	0.0043848	0.816741	0.00737429	0.449408	0.464529	0.0165214	0.0041216	0.785117	0.00190643	0.0002233	0.0492604	1.06082e-08	0.000333388	0.0144434	0.00159995	0.00134442	0.00736679	0.00505532	2.85765e-05	0.00213455
	CD44	0.257803	0.613035	0.682009	0.0158214	0.0466019	0.425312	0.0254937	0.753546	0.790142	0.109231	0.000845471	0.0104821	0.0191008	0.013872	0.0539744	0.0123537	1.29679e-08	0.00354056	0.000563423	0.0344296	0.0149097	0.0146069	0.00262039	0.00999633
	ALDH1A3	0.00312646	0.101189	0.18841	0.0978093	0.0042284	0.0705736	0.0722804	0.73531	0.970512	0.338508	0.0285598	0.790008	0.0215873	0.0264575	0.0632426	0.00710803	0.00115079	0.00322741	0.00332901	0.01539	0.104346	0.296216	0.0566969	0.221654
	ABCG2	0.172715	0.348916	0.684141	0.119083	0.168014	0.518305	0.257655	0.538924	0.556151	0.138564	0.0258771	0.122227	0.0689015	0.117285	0.0926724	0.0418027	0.00176533	0.00392591	0.000157512	0.0582539	0.116835	0.104601	0.217886	0.107814
	ERBB2	0.122032	0.433718	0.0321384	0.836961	0.00491763	0.710785	0.101785	0.0794513	0.289991	0.691908	0.0243665	0.762366	0.000512401	0.000190854	0.669978	0.0214175	0.00442667	0.00759677	0.00138645	2.93228e-08	0.0005851	0.0180782	0.000743343	0.0015914
	CASP9	0.171071	0.890405	0.314588	0.852021	0.376259	0.847927	0.250942	0.28841	0.745894	0.860519	0.0698137	0.453702	0.00720218	0.0199457	0.580301	0.168274	0.00658978	0.0670689	0.0336839	0.00297617	0.00269974	0.0191098	0.019336	0.341302
	LGALS3	0.0433958	0.0591175	0.147624	0.10518	0.329934	0.905183	0.414046	0.215676	0.415986	0.837543	4.72125e-05	0.00302946	0.00461925	0.00921331	0.0707821	0.00350347	2.05329e-05	0.0185551	0.000196043	0.00558626	0.000168627	1.60157e-09	3.77432e-06	0.000588975
	MALAT1	0.299989	0.227605	0.18472	0.524272	0.0556111	0.868902	0.0794218	0.0265927	0.749863	0.709797	0.00461241	0.372419	0.0107957	0.00801009	0.991658	0.005666	0.00387248	0.0915226	0.0177626	0.00271666	0.00261251	0.000767725	8.98985e-06	0.00012728
	MYH9	0.64662	0.984211	0.564231	0.110883	0.00228627	0.702031	0.173962	0.0427302	0.382904	0.452876	0.0146706	0.341595	0.0010358	0.0024666	0.85862	0.041021	0.0139344	0.0101993	0.00468435	0.000834193	0.0518825	0.026902	0.00311954	6.07525e-08

## Sheet: Additional table 6
5-FU
	Estrogen receptor			Grade			Lymph node metastasis			Recurrence			Cancer type			Progesterone receptor
Genes	ER+ (n=54)	ER- (n=9)	P-value	Low (n=35)	High (n=28)	P-value	No (n=23)	Yes (n=33)	P-value	No (n=30)	Yes (n=33)	P-value	lobular (n=13)	ductal (n=47)	P-value	PR+ (n=44)	PR- (n=19)	P-value
EPCAM	0.153	0.37	0,263	0.1426	0.344	0,265	0,1700	0,2075	0,861	0.2325	0.1625	0.166628	0.1425	0.2	0.993	0.1525	0.2075	0.922
CD24	1.823	1.778	0,791	1.796	1.86	0,489	1,7650	1,8523	0,822	1.92125	1.75	0.12491	1.75	1.85	0.622	1.87239	1.765	0.185
ESR1	-0.721	-0.513	0,071	-0.58	-0.691	0,803	-0,6400	-0,7000	0,459	-0.605	-0.7425	0.233871	-0.5475	-0.6825	0.706	-0.65625	-0.72	0.59
VIM	-1.768	-1.423	0,289	-1.81	-1.696	0,481	-1,7025	-1,8200	0,683	-1.80348	-1.7375	0.694886	-1.6825	-1.7875	0.512	-1.79875	-1.56	0.377
SNA1	1.717	2.358	0,022	1.728	2.17	0,316	1,9250	1,6350	0,157	1.79875	1.5875	0.325116	1.2875	1.7625	0.365	1.6775	2.2675	0.065
SLUG	0.574	1.14	0,057	0.676	0.61	0,761	0,7525	0,6375	0,848	0.51625	0.7675	0.432784	0.6775	0.4675	0.129	0.45	1.07	0.025
FOSL1	2.98	3.568	0,135	2.955	3.32	0,361	2,8175	3,0725	0,987	3.15375	2.955	0.48706	2.8175	3.005	0.809	2.83875	3.5	0.072
CDH2	-1.614	-1.673	0,596	-1.888	-1.498	0,189	-1,4600	-1,8875	0,338	-1.5325	-1.77	0.500095	-2.055	-1.5025	0.501	-1.5325	-1.6875	0.58
TWIST	-4.771	-5.443	0,166	-4.855	-5.005	0,407	-4,8550	-5,1500	0,338	-5.3675	-4.68	0.0459861	-4.865	-4.855	0.59	-4.745	-5.27	0.082
MKI67	-5.125	-4.493	0,152	-5.14	-4.943	0,365	-4,9975	-5,1075	0,960	-4.9625	-5.1075	0.868821	-5.2625	-4.9975	0.278	-5.14375	-4.515	0.219
CCNA2	-3.62	-3.26	0,157	-3.663	-3.199	0,048	-3,2075	-3,6925	0,006	-3.32875	-3.53	0.311766	-3.725	-3.405	0.286	-3.5175	-3.39	0.881
CCNB2	-3.274	-3.413	0,709	-3.478	-3.165	0,106	-3,2100	-3,4475	0,521	-3.19875	-3.4775	0.191079	-3.4775	-3.3175	0.795	-3.27375	-3.4125	0.928
NANOG	1.144	1.318	0,114	1.195	1.29	0,350	1,3200	1,2223	0,138	1.23375	1.2775	0.847209	0.915	1.2725	0.66	1.185	1.3025	0.441
POU5F1	0.798	1.02	0,099	0.828	0.928	0,463	1,1800	0,8275	0,018	0.94125	0.8275	0.315075	0.9175	0.8225	0.851	0.8075	0.9375	0.454
SOX2	-1.435	-1.243	0,293	-1.4	-1.334	0,912	-1,3325	-1,3875	0,484	-1.43848	-1.23	0.504474	-1.16	-1.4325	0.087	-1.42375	-1.3325	0.574
NEAT1	0.589	0.628	0,239	0.588	0.643	0,329	0,9200	0,5608	0,080	0.66625	0.54	0.360076	0.62	0.615	0.693	0.6175	0.5775	0.595
CD44	0.405	0.908	0,074	0.315	0.558	0,164	0,5000	0,3150	0,138	0.61375	0.3925	0.0219382	0.16	0.4275	0.333	0.494891	0.4475	0.353
ALDH1A3	2.513	3.078	0,022	2.503	2.718	0,182	2,6225	2,2125	0,035	2.69277	2.29	0.0475063	2.2125	2.5625	0.07	2.58125	2.4475	0.982
ABCG2	-0.088	0.935	0,017	-0.105	0.169	0,150	0,1950	-0,1050	0,175	0.01	-0.07	0.371037	-0.6525	-0.0425	0.206	-0.06125	-0.0425	0.288
ERBB2	1.601	2.238	0,023	1.565	1.894	0,074	1,7425	1,7008	0,240	1.84125	1.6125	0.363722	1.59	1.7425	0.754	1.72164	1.59	0.6
CASP9	-1.376	-1.23	0,473	-1.395	-1.184	0,688	-1,2425	-1,3950	0,200	-1.19336	-1.395	0.130047	-1.3525	-1.3575	0.767	-1.34625	-1.3525	0.964
LGALS3	0.505	0.408	0,263	0.433	0.538	0,130	0,9000	0,2900	0,046	0.505269	0.4075	0.923	0.2375	0.533038	0.66	0.5525	0.4075	0.976
MALAT1	-0.195	0.058	0,284	-0.183	0.103	0,303	0,0525	-0,4900	0,060	-0.0283559	-0.315	0.325	-0.315	-0.155	0.446	-0.14125	-0.49	0.982
MYH9	0.35	1.008	0,075	0.32	0.834	0,079	0,8600	0,1925	0,043	0.556687	0.38	0.318	-0.055	0.5075	0.311	0.380394	0.5075	0.529
DOX
	Estrogen receptor			Grade			Lymph node metastasis			Recurrence			Cancer type			Progesterone receptor
Genes	ER+ (n= 53)	ER- (n=9)	P-value	Low (n=35)	High (n=27)	P-value	No (n=23)	Yes (n=32)	P-value	No (n=29)	Yes (n=33)	P-value	lobular (n=13)	ductal (n=46)	P-value	PR+ (n=43)	PR- (n=19)	P-value
EPCAM	-0.76	-0.61	0,497	-0.675	-0.61	0,881	-0.773	-0.718	0,918	-0.5525	-0.775	0.29976	-0.675	-0.61	0.571	-0.58	-0.79	0.536
CD24	-0.738	-0.808	0,960	-0.738	-0.72	0,989	-0.72	-0.779	0,752	-0.66	-0.8075	0.146185	-0.6775	-0.77875	0.898	-0.72	-0.7975	0.945
ESR1	-0.603	-0.473	0,212	-0.587	-0.473	0,367	-0.588	-0.573	0,573	-0.4625	-0.705	0.484962	-0.535	-0.587063	0.985	-0.535	-0.765	0.837
VIM	-1.495	-0.635	0,065	-1.04	-1.27	0,609	-1.21	-1.249	0,670	-1.6075	-1.0875	0.313097	-1.495	-1.24	0.426	-1.54	-0.635	0.035
SNA1	1.533	2.663	0,197	1.533	1.5	0,645	1.84	1.22	0,068	1.625	1.4225	0.52093	2.02	1.50625	0.812	1.5125	2.455	0.048
SLUG	-2.419	-2.403	0,497	-2.24	-2.668	0,300	-1.888	-2.928	0,009	-2.7875	-1.9825	0.0277452	-2.325	-2.64625	0.182	-2.44	-2.3475	0.521
FOSL1	0.895	1.023	0,787	0.895	0.98	0,848	0.67	0.964	0,260	0.9075	0.93	0.804994	1.045	0.82125	0.182	0.7125	1.69	0.016
CDH2	-1.535	-0.888	0,407	-1.678	-0.793	0,082	-1.673	-0.92	0,851	-1.5	-1.5225	0.377913	-0.0525	-1.695	0.086	-1.5	-1.5225	0.994
TWIST	-2.12	-2.468	0,787	-1.825	-2.28	0,158	-1.963	-2.389	0,183	-2.12	-2.14	0.437774	-1.9825	-2.17375	0.596	-1.9825	-2.4675	0.36
MKI67	-1.048	-1.07	0,204	-1.175	-0.83	0,129	-1.135	-0.948	0,878	-0.9825	-1.07	0.783235	-1.375	-1.0175	0.342	-1.1475	-0.6725	0.114
CCNA2	-3.01	-2.478	0,159	-3.028	-2.745	0,076	-2.855	-3.045	0,054	-2.84	-3.11	0.0231204	-3.0275	-2.97	0.708	-3.04	-2.5925	0.066
CCNB2	-3.533	-2.948	0,323	-3.548	-3.07	0,066	-3.225	-3.548	0,403	-3.3	-3.5475	0.0605995	-3.5475	-3.27	0.648	-3.485	-3.0675	0.364
NANOG	-2.78	-2.408	0,159	-2.965	-2.408	0,008	-2.775	-2.819	0,688	-2.9625	-2.775	0.454622	-2.78	-2.76	0.728	-2.9325	-2.7725	0.112
POU5F1	-2.35	-2.71	0,803	-2.165	-2.398	0,500	-2.028	-2.688	0,019	-2.3	-2.665	0.0973809	-2.1825	-2.37375	0.884	-2.35	-2.3975	0.609
SOX2	-2.967	-3.018	0,818	-2.83	-3.048	0,199	-2.795	-3.126	0,147	-3.22	-2.955	0.698039	-2.955	-2.99206	0.674	-2.96663	-3.0175	0.825
NEAT1	-1.243	-1.218	0,772	-1.255	-1.22	0,938	-1.1	-1.361	0,013	-0.9775	-1.325	0.0167874	-1.3375	-1.21875	0.31	-1.22	-1.3775	0.225
CD44	0.973	1.063	0,749	0.98	1.033	0,448	1.16	0.744	0,032	1.2175	0.7075	0.00365671	1.2175	0.955	0.437	0.98	0.8725	0.909
ALDH1A3	0.853	1.403	0,251	0.908	0.873	0,528	1.4	0.784	0,050	1.11	0.8225	0.293239	0.9625	0.8675	1	0.8175	1.2725	0.118
ABCG2	-1.138	-0.095	0,033	-1.09	-0.32	0,532	-0.198	-1.076	0,366	-0.74	-1.0525	0.173371	-1.8075	-0.65625	0.149	-1.1375	-0.1975	0.636
ERBB2	0.663	1.003	0,223	0.663	0.733	0,496	0,978	0.512	0,036	1.0575	0.507281	0.0158425	0.695	0.68125	0.833	0.55	0.71	0.182
CASP9	-0.835	-0.378	0,667	-0.615	-0.94	1,000	-0.535	-1.099	0,109	-0.5625	-0.835	0.587017	-0.615	-0.94875	0.701	-0.835	-0.615	0.187
LGALS3	0.043	-0.065	0,596	0.063	0.018	0,870	0.15	-0.03	0,226	0.1	-0.13	0.262	0.3175	-0.0325	0.361	0.0633734	0	0.97
MALAT1	1.293	0.705	0,430	1.313	1.213	0,398	1.345	1.198	0,082	1.39	0.7525	0.014	1.33	1.1975	0.674	1.2925	1.1825	0.921
MYH9	0.791	0.89	0,294	0.791	1,020	0,473	1.17	0.646	0,164	1.02337	0.6225	0.242	0.855	0.80875	0.742	0.74	0.89	0.255

## Sheet: Additional table 7
	5-FU					DOX
	Univariate			Multivariable		Univariate			Multivariable
N, events	n=55, 33 events			n=45, 29 events		n=55, 33 events			n=44, 29 events
Genes	HR (95 % CI)	P-value	q-value	HR (95 % CI)	p-value	HR (95 % CI)	P-value	q-value	HR (95 % CI)	p-value
ABCG2	0.841 (0.624-1.135)	0.258	0.563	0.761 (0.548-1.056)	0.102	0.817 (0.691-0.965)	0.018	0.062	0.787 (0.639-0.969)	0.024
ALDH1A3	0.629 (0.433-0.915)	0.015	0.180	0.481 (0.303-0.763)	0.002	0.688 (0.504-0.938)	0.018	0.062	0.711 (0.506-0.999)	0.050
CASP9	0.778 (0.583-1.037)	0.087	0.418	0.802 (0.590-1.088)	0.156	0.875 (0.728-1.052)	0.156	0.288	0.904 (0.708-1.155)	0.421
CCNA2	0.713 (0.443-1.148)	0.164	0.504	0.701 (0.376-1.305)	0.262	0.522 (0.306-0.892)	0.017	0.062	0.458 (0.228-0.923)	0.029
CCNB2	0.702 (0.467-1.053)	0.087	0.418	0.756 (0.454-1.256)	0.280	0.653 (0.430-0.992)	0.046	0.123	0.623 (0.361-1.075)	0.089
CD24	0.714 (0.449-1.134)	0.154	0.504	0.620 (0.333-1.155)	0.132	0.676 (0.404-1.131)	0.136	0.280	0.783 (0.393-1.559)	0.487
CD44	0.548 (0.342-0.877)	0.012	0.180	0.477 (0.230-0.989)	0.047	0.465 (0.291-0.745)	0.001	0.024	0.419 (0.220-0.797)	0.008
CDH2	1.031 (0.805-1.320)	0.807	0.968	1.073 (0.823-1.398)	0.604	0.910 (0.729-1.136)	0.406	0.541	0.815 (0.613-1.083)	0.159
EPCAM	0.670 (0.433-1.036)	0.072	0.418	0.491 (0.265-0.911)	0.024	0.786 (0.573-1.078)	0.135	0.280	0.794 (0.501-1.257)	0.325
ERBB2	0.775 (0.536-1.119)	0.174	0.504	0.716 (0.477-1.074)	0.106	0.580 (0.397-0.846)	0.005	0.060	0.534 (0.336-0.848)	0.008
ESR1	0.854 (0.630-1.156)	0.307	0.574	0.733 (0.500-1.074)	0.111	1.073 (0.879-1.310)	0.486	0.600	0.699 (0.508-0.961)	0.028
FOSL1	0.997 (0.654-1.518)	0.988	0.994	0.834 (0.523-1.331)	0.446	0.981 (0.677-1.420)	0.918	0.918	0.798 (0.532-1.198)	0.277
LGALS3	1.038 (0.650-1.658)	0.875	0.994	1.150 (0.649-2.037)	0.632	0.793 (0.475-1.324)	0.375	0.529	1.235 (0.607-2.511)	0.560
MALAT1	0.877 (0.581-1.323)	0.531	0.712	0.864 (0.534-1.398)	0.552	0.583 (0.386-0.881)	0.010	0.062	0.624 (0.344-1.135)	0.122
MKI67	1.017 (0.691-1.497)	0.932	0.994	0.806 (0.511-1.270)	0.352	0.956 (0.668-1.367)	0.804	0.877	0.726 (0.477-1.107)	0.137
MYH9	0.861 (0.610-1.215)	0.395	0.651	0.674 (0.420-1.081)	0.101	0.783 (0.566-1.084)	0.140	0.280	0.642 (0.437-0.944)	0.024
NANOG	0.809 (0.490-1.336)	0.407	0.651	0.896 (0.480-1.674)	0.731	1.091 (0.834-1.426)	0.525	0.600	1.225 (0.897-1.672)	0.201
NEAT1	0.697 (0.406-1.195)	0.189	0.504	0.219 (0.638-0.312)	0.219	0.589 (0.363-0.955)	0.032	0.096	0.529 (0.265-1.053)	0.070
POU5F1	0.769 (0.496-1.192)	0.240	0.563	0.684 (0.389-1.203)	0.188	0.733 (0.578-0.931)	0.011	0.062	0.699 (0.508-0.961)	0.028
SLUG	1.040 (0.762-1.419)	0.804	0.968	0.845 (0.591-1.210)	0.358	1.114 (0.938-1.322)	0.219	0.350	1.125 (0.911-1.390)	0.273
SNAI1	0.908 (0.670-1.230)	0.534	0.712	0.701 (0.496-0.991)	0.044	0.812 (0.595-1.109)	0.190	0.326	0.704 (0.499-0.994)	0.046
SOX2	0.816 (0.470-1.419)	0.472	0.708	0.755 (0.384-1.484)	0.415	0.867 (0.561-1.340)	0.521	0.600	0.995 (0.600-1.651)	0.986
TWIST	1.101 (0.914-1.327)	0.311	0.574	1.148 (0.950-1.387)	0.154	0.878 (0.692-1.114)	0.284	0.426	0.961 (0.736-1.255)	0.771
VIM	0.999 (0.716-1.394)	0.994	0.994	0.838 (0.571-1.229)	0.366	1.020 (0.811-1.282)	0.866	0.904	0.971 (0.764-1.236)	0.814

## Sheet: Additional table 8.
	5-Fluorouracil			Doxorubicin
	Median	Q1	Q3	Median	Q1	Q3
ABCG2	0.914	0.184	0.297	0.126	0.077	0.012
ALDH1A3	0.051	0.032	0.223	0.523	0.241	0.065
CASP9	0.683	0.060	0.207	0.384	0.426	0.784
CCNA2	0.251	0.425	0.248	0.065	0.041	0.220
CCNB2	0.287	0.137	0.313	0.253	0.069	0.146
CD24	0.895	0.411	0.182	0.387	0.243	0.687
CD44	0.056	0.009	0.196	0.122	0.028	0.026
CDH2	0.945	0.312	0.406	0.969	0.746	0.681
EPCAM	0.506	0.129	0.242	0.378	0.866	0.096
ERBB2	0.273	0.130	0.512	0.007	0.041	0.011
ESR1	0.200	0.481	0.445	0.518	0.951	0.742
FOSL1	0.783	0.784	0.533	0.590	0.675	0.709
LGALS3	0.850	0.180	0.203	0.060	0.266	0.410
MALAT1	0.307	0.742	0.648	0.005	0.108	0.084
MKI67	0.857	0.676	0.070	0.860	0.511	0.530
MYH9	0.505	0.100	0.827	0.117	0.669	0.177
NANOG	0.946	0.517	0.498	0.633	0.049	0.878
NEAT1	0.117	0.456	0.537	0.084	0.163	0.846
POU5F1	0.537	0.153	0.718	0.130	0.037	0.561
SLUG	0.831	0.521	0.471	0.667	0.520	0.661
SNA1	0.690	0.346	0.788	0.494	0.180	0.806
SOX2	0.420	0.999	0.701	0.798	0.945	0.289
TWIST	0.232	0.080	0.694	0.963	0.489	0.327
VIM	0.699	0.668	0.614	0.568	0.738	0.446

## Sheet: Additional table 9
	MDA-MB-231 5-fluorouracil
		EPCAM	CD24	VIM	SNAI1	SLUG	FOSL1	MKI67	CCNA2	CCNB2	NANOG	POU5F1	SOX2	NEAT1	CD44	ALDH1A3	ABCG2	ERBB2	CASP9	LGALS3	MALAT1	MYH9
MDA-MB-231 doxorubicin	EPCAM	0.000159111	0.0398722	0.00324627	0.721207	0.65692	0.798338	0.269119	0.659878	0.752525	0.104357	0.294751	0.359235	0.868263	0.519128	0.0602722	0.659849	0.624874	0.911533	0.6507	0.298566	0.859474
	CD24	0.900041	0.000308985	0.858927	0.399702	0.434835	0.309948	0.243041	0.234127	0.485512	0.0222765	0.128772	0.55479	0.139312	0.834955	0.222418	0.322456	0.185663	0.209661	0.980845	0.0194258	0.125693
	VIM	0.117681	0.685862	0.00027924	0.454667	0.418709	0.557537	0.0422938	0.0744866	0.980843	0.452639	0.183678	0.626329	0.243655	0.948595	0.56618	0.549848	0.892187	0.401823	0.447362	0.73639	0.728389
	SNAI1	0.64581	0.283218	0.499012	0.0100207	0.051798	0.0965988	0.00360666	0.020079	0.661465	0.183979	0.0418817	0.225261	0.135968	0.179665	0.326662	0.276479	0.0170629	0.415822	0.216809	0.941144	0.0272638
	SLUG	0.032428	0.872748	0.425966	0.220994	0.199909	0.148909	0.464497	0.276757	0.4736	0.107774	0.211388	0.672286	0.0825333	0.922386	0.610579	0.980403	0.0230287	0.196121	0.943021	0.0202515	0.00249688
	FOSL1	0.619053	0.557441	0.845473	0.269121	0.0221996	0.00277715	0.0830143	0.327674	0.220274	0.0554631	0.111702	0.745043	0.0347095	0.283809	0.19771	0.506699	0.0153574	0.008728	0.0159311	0.0825551	0.012657
	MKI67	0.477517	0.863186	0.881606	0.287336	0.00418415	0.00370367	1.28069e-06	0.0108816	0.7538	0.00362226	0.0669713	0.38735	0.0298192	0.205426	0.111537	0.343099	0.00668461	0.0141927	0.00706454	0.256517	0.00264368
	CCNA2	0.832404	0.295702	0.977246	0.539773	0.118188	0.402986	0.00797714	0.000469125	0.175704	0.310137	0.883086	0.853097	0.131436	0.995017	0.978631	0.482346	0.148256	0.296323	0.375252	0.970939	0.183614
	CCNB2	0.824885	0.161205	0.773554	0.942027	0.175583	0.0988639	0.402408	0.384047	0.000303609	0.830082	0.0565203	0.666556	0.625381	0.724018	0.574242	0.426717	0.200033	0.0598563	0.170164	0.145372	0.0550829
	NANOG	0.186593	0.242821	0.0117603	0.229621	0.597947	0.418872	0.0474944	0.284461	0.0938879	0.003424	0.0167218	0.893288	0.0232197	0.852232	0.756504	0.973541	0.132963	0.127963	0.820894	0.13412	0.350207
	POU5F1	0.0564621	0.238717	0.607775	0.675948	0.0805188	0.078262	0.0734161	0.228821	0.2452	0.116429	0.0154219	0.903118	0.259874	0.884239	0.117966	0.353105	0.238196	0.310982	0.708452	0.445724	0.57102
	SOX2	0.28323	0.574853	0.367635	0.829652	0.917757	0.692336	0.158295	0.01466	0.0210957	0.439247	0.877941	0.104421	0.26921	0.876409	0.45183	0.586118	0.957941	0.834036	0.403895	0.576569	0.492756
	NEAT1	0.950807	0.695868	0.469448	0.929111	0.225924	0.384024	0.435581	0.492639	0.302656	0.654567	0.0423207	0.627429	2.29261e-07	0.521488	0.427352	0.281892	0.518698	0.616475	0.349537	0.00395613	0.129818
	CD44	0.00603521	0.0822049	0.0351654	0.259881	0.25596	0.0505817	0.0814561	0.261463	0.791353	0.0419025	0.0118519	0.630364	0.00157521	5.76139e-05	0.0296839	0.00463612	0.0355258	0.0188452	0.00311884	0.000184101	0.0144932
	ALDH1A3	0.0484823	0.412633	0.932085	0.0630748	0.447954	0.00825996	0.0466216	0.385676	0.148152	0.05605	0.00220127	0.395103	0.0382641	0.0633832	4.2406e-07	0.0184242	0.00241568	0.00881004	0.184257	0.0101611	0.0133305
	ABCG2	0.170197	0.133093	0.0358153	0.110421	0.3472	0.303537	0.00847323	0.0238341	0.674309	0.0293663	0.0457526	0.11834	0.000794962	0.00440762	0.00721781	0.000108596	0.0058458	0.00114986	0.0565713	0.0012424	0.0107402
	ERBB2	0.976638	0.210728	0.408451	0.170871	0.0105913	0.00738896	0.000545146	0.0336049	0.0459677	0.0231802	0.00350539	0.566701	0.0133005	0.736709	0.0904166	0.343804	2.92709e-05	0.00105674	0.0434653	0.00676245	0.000779847
	CASP9	0.407666	0.755014	0.625993	0.963139	0.754116	0.763055	0.132605	0.0905227	0.781169	0.268155	0.0813473	0.567692	0.0489784	0.545997	0.91985	0.848859	0.0584973	0.0125301	0.17803	0.0251589	0.164882
	LGALS3	0.506922	0.164129	0.961754	0.211546	0.546377	0.163128	0.00912161	0.0354064	0.831973	0.0542526	0.0616467	0.907187	0.0464745	0.11456	0.414694	0.462187	0.00811055	0.000848636	6.78238e-06	0.0112416	0.0771261
	MALAT1	0.586007	0.426177	0.989314	0.125032	0.372439	0.0184346	0.185582	0.348591	0.0303278	0.0340888	0.00211666	0.29122	0.000326198	0.164408	0.00920778	0.113258	0.0125104	0.00602574	0.032059	2.19696e-08	0.000350343
	MYH9	0.395924	0.653508	0.309577	0.0179644	0.0404317	0.000275628	0.0203385	0.0470382	0.0800469	0.00281196	0.00138515	0.880729	0.000121009	0.0818725	0.0443395	0.18072	4.11433e-05	0.000217937	0.00408816	3.6179e-05	1.17156e-12

## Sheet: Additional table 10. 
		MDA-MB-231 5-fluorouracil
		EPCAM	CD24	VIM	SNAI1	SLUG	FOSL1	MKI67	CCNA2	CCNB2	NANOG	POU5F1	SOX2	NEAT1	CD44	ALDH1A3	ABCG2	ERBB2	CASP9	LGALS3	MALAT1	MYH9
MCF7 5-fluorouracil	EPCAM	0.999701	0.0527336	0.799015	0.910316	0.490903	0.801739	0.210385	0.221436	0.560006	0.382381	0.931159	0.59429	0.0279194	0.52492	0.820183	0.901996	0.521431	0.746571	0.937521	0.705036	0.575238
	CD24	0.653205	0.102174	0.237075	0.301072	0.222105	0.164121	0.372433	0.248696	0.369757	0.73216	0.748314	0.780403	0.018547	0.867415	0.22841	0.609189	0.654867	0.403156	0.267588	0.359844	0.608925
	VIM	0.166814	0.950957	0.512022	0.768169	0.0511298	0.478174	0.00876096	0.0490975	0.62035	0.0293993	0.0470667	0.484131	0.513287	0.633488	0.242771	0.297837	0.0338184	0.505794	0.964501	0.756719	0.0154914
	SNAI1	0.638032	0.669547	0.221372	0.347686	0.577507	0.814625	0.17883	0.473687	0.117151	0.12561	0.631791	0.506642	0.832936	0.979154	0.950261	0.599602	0.652644	0.787848	0.649286	0.102204	0.544285
	SLUG	0.225604	0.981449	0.984638	0.550888	0.250603	0.97417	0.0333629	0.0507573	0.830399	0.149841	0.57572	0.28762	0.786204	0.770928	0.9654	0.479746	0.0680421	0.610211	0.342624	0.805899	0.0895952
	FOSL1	0.931254	0.971281	0.440468	0.637625	0.998903	0.651379	0.0478017	0.0756981	0.474067	0.422808	0.489968	0.462619	0.766551	0.960814	0.792191	0.521676	0.587197	0.70412	0.470165	0.503048	0.291586
	MKI67	0.90167	0.524304	0.81225	0.441251	0.974164	0.719171	0.0399041	0.313753	0.621087	0.0946503	0.121741	0.5937	0.886943	0.760479	0.671697	0.366108	0.259392	0.588436	0.415641	0.968184	0.14937
	CCNA2	0.747663	0.688632	0.622511	0.353294	0.538751	0.959817	0.723909	0.762788	0.913486	0.716694	0.782823	0.567863	0.863109	0.750044	0.396209	0.21768	0.720248	0.161254	0.72408	0.645508	0.581055
	CCNB2	0.476973	0.880746	0.722194	0.560669	0.822007	0.324781	0.908104	0.805301	0.419514	0.793342	0.379935	0.0634399	0.647235	0.687326	0.489207	0.0942923	0.99631	0.2975	0.534553	0.446732	0.40484
	NANOG	0.206333	0.0326382	0.126137	0.239483	0.256981	0.921715	0.565597	0.802671	0.366216	0.815496	0.86831	0.258504	0.44452	0.467946	0.383787	0.356304	0.769205	0.450111	0.639191	0.317575	0.941497
	POU5F1	0.70192	0.165343	0.412555	0.438164	0.672789	0.503566	0.682067	0.851893	0.222177	0.631887	0.499474	0.217458	0.396458	0.924097	0.411692	0.788505	0.826588	0.363764	0.962904	0.11565	0.811612
	SOX2	0.129356	0.0490719	0.151599	0.887054	0.90416	0.986335	0.213818	0.309202	0.0500325	0.972874	0.375468	0.641182	0.453824	0.911495	0.378376	0.498145	0.187442	0.700571	0.375468	0.986135	0.445287
	NEAT1	0.310688	0.805692	0.530678	0.0219491	0.0408618	0.0333675	0.57078	0.119046	0.455922	0.801529	0.631667	0.644214	0.638659	0.299516	0.300928	0.515915	0.248344	0.0566679	0.0320487	0.173353	0.124008
	CD44	0.224953	0.687336	0.557988	0.376439	0.747093	0.609471	0.679499	0.639001	0.199276	0.981449	0.635084	0.997107	0.333944	0.283803	0.432555	0.323218	0.990524	0.782742	0.459822	0.459226	0.494084
	ALDH1A3	0.900197	0.497355	0.240726	0.497101	0.407629	0.525808	0.587043	0.81849	0.576497	0.793138	0.979952	0.764235	0.522628	0.805495	0.117636	0.303501	0.504712	0.0848998	0.93702	0.699906	0.818803
	ABCG2	0.165728	0.353803	0.23746	0.726173	0.626543	0.489666	0.255209	0.629913	0.669375	0.69096	0.828058	0.929472	0.284391	0.806867	0.31405	0.97477	0.986735	0.167401	0.495132	0.81386	0.474619
	ERBB2	0.640351	0.148268	0.691912	0.103588	0.666494	0.225083	0.292549	0.648802	0.97098	0.257421	0.268014	0.107294	0.297459	0.5586	0.129835	0.680521	0.247855	0.0641584	0.431481	0.330462	0.244792
	CASP9	0.824802	0.504997	0.871345	0.239501	0.95722	0.648255	0.695333	0.821488	0.68767	0.755834	0.975163	0.556463	0.602084	0.419701	0.0841622	0.66886	0.344259	0.218882	0.398506	0.193855	0.541896
	LGALS3	0.769883	0.663463	0.663875	0.81843	0.944385	0.637272	0.187549	0.956231	0.431922	0.385364	0.715296	0.392921	0.82885	0.910017	0.153366	0.861352	0.148375	0.0819337	0.299016	0.350194	0.728251
	MALAT1	0.869979	0.476918	0.707497	0.293866	0.974566	0.562923	0.306137	0.911985	0.88498	0.777069	0.700727	0.383555	0.888239	0.751745	0.285904	0.834587	0.180081	0.136393	0.193439	0.294041	0.650008
	MYH9	0.157906	0.869318	0.424945	0.841638	0.604133	0.768364	0.476025	0.803178	0.634416	0.963608	0.827571	0.614519	0.546895	0.377616	0.654843	0.271004	0.934742	0.649602	0.878473	0.553092	0.735972
		MDA-MB-231 doxorubicin
		EPCAM	CD24	VIM	SNAI1	SLUG	FOSL1	MKI67	CCNA2	CCNB2	NANOG	POU5F1	SOX2	NEAT1	CD44	ALDH1A3	ABCG2	ERBB2	CASP9	LGALS3	MALAT1	MYH9
MCF7 doxorubicin	EPCAM	0.26518	0.0382293	0.312395	0.683821	0.307325	0.0957734	0.497114	0.833491	0.26083	0.128686	0.897722	0.0477342	0.00286332	0.486546	0.56027	0.731488	0.416051	0.880327	0.201974	0.150448	0.208791
	CD24	0.13204	0.067426	0.621401	0.633718	0.373731	0.0125024	0.22325	0.802704	0.0905774	0.267649	0.652023	0.283153	0.0231244	0.261907	0.341692	0.882421	0.19997	0.624689	0.0186201	0.220353	0.0997033
	VIM	0.977759	0.95245	0.790335	0.188735	0.803788	0.697222	0.171478	0.367299	0.690463	0.702345	0.3766	0.145142	0.852212	0.705835	0.547118	0.356527	0.340919	0.435503	0.55957	0.120931	0.936223
	SNAI1	0.591599	0.332025	0.432991	0.321302	0.96351	0.520518	0.17025	0.075848	0.883503	0.581001	0.201691	0.707103	0.277467	0.285699	0.302871	0.357732	0.504931	0.482096	0.99601	0.738243	0.0560052
	SLUG	0.542194	0.607488	0.289004	0.0144376	0.521704	0.898625	0.132916	0.318276	0.427234	0.411652	0.654187	0.277484	0.158238	0.987232	0.125762	0.642552	0.339197	0.272801	0.712306	0.520213	0.168395
	FOSL1	0.224871	0.010137	0.88933	0.361621	0.538011	0.527807	0.117229	0.113823	0.479582	0.637284	0.587369	0.848206	0.161107	0.159182	0.0155552	0.0532589	0.136196	0.00394847	0.693353	0.186504	0.0417311
	MKI67	0.998903	0.229511	0.205441	0.534444	0.862636	0.438195	0.511889	0.219161	0.936229	0.76026	0.578239	0.670025	0.919939	0.245336	0.351811	0.314199	0.103191	0.129704	0.777851	0.504033	0.163302
	CCNA2	0.337663	0.431571	0.435537	0.141214	0.650663	0.363389	0.114491	0.0950418	0.221276	0.588814	0.208778	0.906547	0.195568	0.0499805	0.133436	0.107203	0.516366	0.0359755	0.969882	0.437137	0.188111
	CCNB2	0.602902	0.264118	0.427438	0.246231	0.412884	0.931256	0.718356	0.938314	0.337999	0.313955	0.416091	0.723732	0.483109	0.890997	0.704185	0.720993	0.238086	0.283086	0.895558	0.625405	0.542903
	NANOG	0.504675	0.932646	0.0323415	0.494807	0.126466	0.106739	0.274127	0.594675	0.671144	0.967291	0.608674	0.31963	0.319359	0.103396	0.129337	0.00606616	0.925879	0.95832	0.205822	0.260303	0.100439
	POU5F1	0.373377	0.385946	0.476201	0.115216	0.582895	0.466981	0.284096	0.11831	0.58984	0.44787	0.340584	0.316101	0.708845	0.981646	0.655619	0.701025	0.439698	0.780617	0.844175	0.781304	0.230768
	SOX2	0.54903	0.632612	0.48584	0.541307	0.699013	0.762521	0.639292	0.602109	0.734149	0.0256631	0.228196	0.382235	0.0215005	0.488334	0.918842	0.0856695	0.377763	0.215196	0.0036059	0.0217588	0.71741
	NEAT1	0.33113	0.59028	0.64386	0.815311	0.734642	0.280958	0.357658	0.879839	0.146929	0.190634	0.151561	0.453452	0.469832	0.821597	0.520972	0.992219	0.156867	0.596514	0.130266	0.370406	0.639622
	CD44	0.287718	0.625482	0.503726	0.0695282	0.52054	0.994115	0.586713	0.29938	0.379362	0.336629	0.344374	0.519465	0.854267	0.833399	0.215716	0.888041	0.730075	0.386259	0.422038	0.629224	0.389351
	ALDH1A3	0.197972	0.982446	0.113686	0.692711	0.486845	0.654799	0.506379	0.957227	0.571522	0.886765	0.833812	0.0405174	0.298882	0.496745	0.450489	0.512861	0.764029	0.65924	0.106832	0.727297	0.376815
	ABCG2	0.686783	0.927784	0.245309	0.0485214	0.0255257	0.723436	0.8383	0.774959	0.446566	0.475086	0.372867	0.285315	0.137667	0.71807	0.317494	0.424977	0.38895	0.937521	0.431381	0.463333	0.236239
	ERBB2	0.24437	0.800095	0.599926	0.819985	0.870303	0.895653	0.463655	0.124242	0.239389	0.664989	0.753671	0.465324	0.748257	0.911591	0.919239	0.821332	0.383393	0.685944	0.674657	0.768938	0.930356
	CASP9	0.727485	0.245203	0.681174	0.273591	0.856156	0.521342	0.872261	0.656355	0.577282	0.705055	0.215196	0.465509	0.655828	0.276743	0.471505	0.75549	0.601148	0.763682	0.0385369	0.251474	0.66761
	LGALS3	0.839875	0.275129	0.508671	0.0615738	0.249085	0.645705	0.984241	0.677503	0.301851	0.397931	0.647157	0.302496	0.991622	0.552127	0.806974	0.331134	0.0672353	0.958525	0.06614	0.29846	0.788216
	MALAT1	0.591259	0.638717	0.533162	0.845175	0.907453	0.997207	0.726348	0.121663	0.00922281	0.161283	0.175218	0.910225	0.845752	0.444295	0.687444	0.978458	0.072861	0.574547	0.42698	0.609087	0.82386
	MYH9	0.628779	0.627906	0.946177	0.168874	0.898342	0.326348	0.159929	0.0114798	0.100364	0.429561	0.559922	0.768857	0.0781109	0.0229936	0.0549027	0.413436	0.843185	0.474363	0.965699	0.586259	0.189406

[truncated: 3 more sheets: Additional table 11, Additional table 12, Additional table 13]
